# Supplementary material for: Conservation Assessment of the State Goat Farms by Using SNP Genotyping Data
Source: Genes (Basel). 2020 Jun 13;11(6):652. doi: 10.3390/genes11060652 (PMC7349881; doi:10.3390/genes11060652)
Supplement: Supplementary file 1 [file genes-11-00652-s001.zip]

Archive with 3 entries (2 files):
- Supplementary file/
- Supplementary file/Effective Population size since 1000 to 13 generation ago.docx
- Supplementary file/Pedigree classification of the studied goat populations.docx
